# Supplementary material for: An assessment of physician assistant student diversity in the United States: a snapshot for the healthcare workforce
Source: BMC Med Educ. 2022 Sep 15;22:680. doi: 10.1186/s12909-022-03717-9 (PMC9479258; doi:10.1186/s12909-022-03717-9)
Supplement: Supplementary file 1 — Additional file 1: Supplemental Appendix 1. Top PA Performers Ranked by Number of Graduates from 2014-2018. [file 12909_2022_3717_MOESM1_ESM.xlsx]

## Sheet: Number of Graduates
Supplemental Appendix 1: Top PA Performers Ranked by Number of Graduates from 2014-2018
Divison	PA Program	Total Number of Graduates 2014-2018	Number of Non-White Race Graduates 2014-2018	PA Program	Total Number of Graduates 2014-2018	Number of URM Race Graduates 2014-2018	PA Program	Total Number of Graduates 2014-2018	Number of Hispanic Graduates 2014-2018
1 - New England	MCPH University	1085	104	MCPH University	1085	16	MCPH University	1085	20
	Quinnipiac University	268	37	University of Bridgeport	188	7	Quinnipiac University	268	13
	University of Bridgeport	188	35	Quinnipiac University	268	6	University of Bridgeport	188	12
2 - Middle Atlantic	Touro College	851	216	Touro College	851	55	Touro College	851	54
	St John's University- New York	301	184	CUNY City College	152	52	CUNY City College	152	52
	Pace University	518	157	Pace University	518	40	Drexel University	376	24
3 - East North Central	Rosalind Franklin University of Medicine	335	52	University of Toledo	206	30	Rosalind Franklin University of Medicine	335	18
	Midwestern University- Downers Grove	421	50	University of Detroit Mercy	203	6	Midwestern University- Downers Grove	421	11
	University of Toledo	206	50	Northwestern University	143	6	Northwestern University	143	10
4 - West North Central	University of Nebraska Medical Center	467	63	University of Nebraska Medical Center	467	27	University of Nebraska Medical Center	467	11
	Union College	148	21	Missouri State University - Springfield	150	5	Wichita State University	231	8
	Des Moines University - Osteopathic Medicine	238	20	University of Iowa	98	3	University of North Dakota (174)	174	8
				Des Moines University - Osteopathic Medicine	238	3
				Union College	148	3
5 - South Atlantic	Nova Southeastern University	1213	310	Nova Southeastern University	1213	37	Nova Southeastern University	1213	165
	Miami Dade College	239	184	Miami Dade College	239	33	Miami Dade College	239	137
	Duke University	440	113	Eastern Virginia Medical School	389	31	Barry University	483	58
6 - East South Central	Lincoln Memorial University	350	69	Lincoln Memorial University	350	24	University of Alabama at Birmingham	298	10
	Bethel University	229	43	Mississippi College	151	13	University of South Alabama	196	5
	University of Alabama at Birmingham	298	43	Bethel University	229	13	South College	362	5
							Bethel University	229	5
7 - West South Central	University of Texas Rio Grande Valley	360	199	University of Texas Rio Grande Valley	360	15	University of Texas Rio Grande Valley	360	156
	University of Texas Medical Branch	515	135	University of North Texas Health Science Center	348	14	University of Texas Health Science at San Antonio	187	64
	University of North Texas Health Science Center	348	106	University of Oklahoma Health Sciences Center	380	13	University of Texas Medical Branch	515	57
8 - Mountain	AT Still University of Health Sciences	510	145	AT Still University of Health Sciences	510	37	AT Still University of Health Sciences	510	68
	Touro University Nevada	291	91	Touro University Nevada	291	11	Northern Arizona University	188	35
	Midwestern University - Glendale	446	75	University of Utah	213	9	University of New Mexico- Main Campus	83	30
9- Pacific	Western University of Health Sciences	478	202	University of Southern California	275	13	Western University of Health Sciences	478	67
	University of Southern California	275	145	Western University of Health Sciences	478	13	University of Southern California	275	54
	Touro University California	214	112	University of Washington- Seattle Campus	214	9	Samuel Merritt University	203	33
