# Supplementary material for: An assessment of physician assistant student diversity in the United States: a snapshot for the healthcare workforce
Source: BMC Med Educ. 2022 Sep 15;22:680. doi: 10.1186/s12909-022-03717-9 (PMC9479258; doi:10.1186/s12909-022-03717-9)
Supplement: Supplementary file 2 — Additional file 2: Supplemental Appendix 2. Top PA Performers Ranked by Proportion of Graduates from 2014-2018. [file 12909_2022_3717_MOESM2_ESM.xlsx]

## Sheet: Proportion of Graduates
Supplemental Appendix 2: Top PA Performers Ranked by Proportion of Graduates from 2014-2018
Divison	PA Program (Total Graduates 2014-2018)	%Non- White Race Graduates 2014-2018	PA Program (Total Graduates 2014-2018)	%URM Race Graduates 2014-2018	PA Program (Total Graduates 2014-2018)	%Hispanic Graduates 2014-2018
1 - New England	University of Bridgeport (188)	18.6	Franklin Pierce University (111)	5.41	University of Bridgeport (188)	6.38
	Bay Path University (132)	15.91	University of Bridgeport (188)	3.72	Quinnipiac University (268)	4.85
	Franklin Pierce University (111)	14.41	Springfield College (167)	3.59	Bay Path University (132)	4.55
2 - Middle Atlantic	CUNY City College (152)	86.2	CUNY City College (152)	34.2	CUNY City College (152)	34.2
	St John's University (301)	61.1	Suny Downstate Health Sciences University (120)	23.33	Suny Downstate Health Sciences University (120)	16.67
	Suny Downstate Health Sciences University (120)	63.33	CUNY York College (77)	15.58	CUNY York College (77)	11.69
3 - East North Central	University of Toledo (206)	24.27	University of Toledo (206)	14.56	Northwestern University (143)	6.99
	Northwestern University (143)	20.98	Northwestern University (143)	4.2	Rosalind Franklin Univ of Medicine (335)	5.37
	Rosalind Franklin Univ of Medicine (335)	15.52	University of Detriort Mercy (203)	2.96	University of Toledo (206)	4.37
4 - West North Central	University of Iowa (98)	14.29	Univ of Nebraska Medical Center (467)	5.78	Univ of North Dakota (174)	4.6
	Union College (148)	14.19	Missouri State University-Springfield (150)	3.33	Wichita State University (231)	3.46
	Univ of Nebraska Medical Center (467)	13.49	University of Iowa (98)	3.06	Union College (148)	2.7
5 - South Atlantic	Miami Dade College (239)	76.99	Miami Dade College (239)	13.81	Miami Dade College (239)	57.32
	Keiser University-Ft. Lauderdale (170)	39.41	Emory University (268)	9.7	South University - Tampa (124)	17.74
	South University - Tampa (124)	33.87	Anne Arundel Community College (197)	8.12	Keiser University-Ft. Lauderdale (170)	14.12
6 - East South Central	Lincoln Memorial Univ (350)	19.71	Mississippi College (151)	8.61	Univeristy of Alabama at Birmingham (298)	3.36
	Bethel University (229)	18.78	Lincoln Memorial Univ (350)	6.86	Univeristy of South Alabama (196)	2.55
	Mississippi College (151)	15.23	Bethel University (229)	5.68	Bethel University (229)	2.18
7 - West South Central	University of Texas Rio Grande Valley (360)	55.28	University of Texas Southwestern Medical Center (192)	6.25	University of Texas Rio Grande Valley (360)	43.33
	Univ of Texas Health Science at San Antonio (187)	48.13	Francisan Missionaries of Our Lady University (130)	5.38	Univ of Texas Health Science at San Antonio (187)	34.22
	Texas Tech University Health Science Center (268)	33.96	Lousiana State Univ Health Science Center-Shreveport (186)	4.84	University of Texas Southwestern Medical Center (192)	15.63
8 - Mountain	University of New Mexico-Main Campus (83)	45.78	AT Still University of Health Sciences (510)	7.25	University of New Mexico-Main Campus (83)	36.14
	Northern Arizona University (188)	33.51	University of Utah (213)	4.23	Northern Arizona University (188)	18.62
	Touro University Nevada (291)	31.27	Touro University Nevada (291)	3.78	AT Still University of Health Sciences (510)	13.33
9- Pacific	University of Southern California (275)	52.73	University of Southern California (275)	4.73	University of Southern California (275)	19.64
	Touro University California (214)	52.34	Loma Linda University (170)	4.12	Samuel Merritt Unviersity (203)	16.26
	Western University of Health Sciences (478)	42.26	Touro University California (214)	3.74	Loma Linda University (170)	14.71
